# Supplementary material for: Regulation of Copper Metabolism by Nitrogen Utilization in Saccharomyces cerevisiae
Source: J Fungi (Basel). 2021 Sep 14;7(9):756. doi: 10.3390/jof7090756 (PMC8469692; doi:10.3390/jof7090756)
Supplement: Supplementary file 1 [file jof-07-00756-s001.zip]

Archive with 1 entries (1 files):
- jof-1356198-supplementary.pdf
